# Supplementary material for: Clinical characteristics and long-term management for patients with vitamin D-dependent rickets type II: a retrospective study at a single center in Saudi Arabia
Source: Front Endocrinol (Lausanne). 2024 May 30;15:1365714. doi: 10.3389/fendo.2024.1365714 (PMC11169865; doi:10.3389/fendo.2024.1365714)
Supplement: Supplementary file 1 [file Table_1.xlsx]

## Sheet: Sheet1
Code	gender	Current age(years)	Presntation	Mutation	type	Age Presentation(Months)	Height SD at presentation	latest Height SD	Calcium treatment rout	initial PTH	initial ALP	initial Ca	initial PO4	1,25 vit D	Duration of IV calcium
1	Female	4	Hypocalcemic seizures	c.820C>T (p.Arg274Cys)	Homozygous	10	-1.17	0.69	IV	140	369	2.2	1.5	546	5 Years, 5 Months
2	Male	4	Alopecia, short stature, respiratory symptoms, delayed motor development& family history	c.88C>T (p.Arg30Ter)	Homozygous	48	-4.23	-3.2	IV	327	1012	2.08	0.65	615	7 Years, 11 Months
3	Male	5	Alopicia Short stature &positive family history	c.885C>A (p.Tyr295Ter)	Homozygous	5	-4	-2.5	IV	267	540	2.36	0.98	466	5 Years, 7 Months
4	Female	6	Alopicia ,short stature&positive family history	c.885C>A (p.Tyr295Ter)	Homozygous	4	-0.2	0.15	oral	348	1003.8	2.19	0.9	534	7 Years, 4 Months
5	Female	6	Alopecia,short stature and bowing legs	c.885C>A (p.Tyr295Ter)	Homozygous	0.1	-3.29	-2.26	IV	231	646	1.87	1.29	568	6 Years, 11 Months
6	Male	7	Alopecia, short stature	c.1036G>A (p.Val346Met)	Homozygous	15	-2.3	0.22	IV	309	1270	1.6	1.14	557	7 Years, 4 Months
7	Female	7	Alopecia, sever short stature	c.88C>T (p.Arg30Ter)	Homozygous	23	-4.15	-1.79	IV	605	1777	2.09	0.99	546	6 Years, 10 Months
8	Female	7	Alopecia, short stature	c.885C>A (p.Tyr295Ter)	Homozygous	15	-2.1	0.9	oral	281	695	2.3	1.05	396
9	Female	8	Alopecia.short stature& positive family history	c.885C>A (p.Tyr295Ter)	Homozygous	1	-3.3	-1.48	IV	388	1730	2.04	0.89	650	9 Years, 6 Months
10	Male	8	Alopecia, short stature	c.88C>T (p.Arg30Ter)	Homozygous	18	-2.45	-1.3	IV	316	2533	1.67	0.69	447	8 Years, 3 Months
11	Female	8	Alopecia, short stature	c.88C>T (p.Arg30Ter)	Homozygous	9	-2.89	-1.35	IV	653	2308	2.12	0.76	399	8 Years, 9 Months
12	Male	9	Alopecia, sver short stature	c.885C>A (p.Tyr295Ter)	Homozygous	10	-4.3	-2.34	IV	216	881	1.51	1.36	580	9 Years, 6 Months
13	Male	9	Alopecia, bowing legs	c.820C>T (p.Arg274Cys)	Homozygous	7	-1.39	-0.96	IV	176	620	1.43	1.78	479	10 Years, 4 Months
14	Female	9	Alopecia, short stature,hypocalcemic seizures&positive family history	c.885C>A (p.Tyr295Ter)	Homozygous	7	-2.04	0.08	IV	335	542	2.07	1.17	468	8 Years, 3 Months
15	Female	10	Alopeci sever short stature and bow legs	c.88C>T (p.Arg30Ter)	Homozygous	13	-5.3	-2.73	IV	423	1858	1.76	1.08	479	10 Years, 5 Months
16	Female	11	Alopecia, short stature	c.885C>A (p.Tyr295Ter)	Homozygous	4	-3.82	-3.28	IV	383	997	1.91	0.79	479	11 Years, 8 Months
17	Female	11	Alopecia, sever short stature	c.885C>A (p.Tyr295Ter)	Homozygous	28	-4.8	-3.21	IV	389	1972	1.35	1.04	567	10 Years, 3 Months
18	Female	11	Alopecia, short stature&positive family history	c.885C>A (p.Tyr295Ter)	Homozygous	23	-4.25	0.11	IV	542	1652	1.68	0.93	479	10 Years, 8 Months
19	Female	12	Alopicia , short stature& Bowing legs	c.885C>A (p.Tyr295Ter)	Homozygous	6	-2.26	-1.46	IV	146	723	2.08	0.81	479	12 Years, 0 Months
20	Male	12	Alopecia,short stature	c.885C>A (p.Tyr295Ter)	Homozygous	9	-3.6	-1.39	IV	279	684	1.66	1.14	441	12 Years, 2 Months
21	Male	12	Alopecia and hypocalcemic seizures&positive family history	c.885C>A (p.Tyr295Ter)	Homozygous	6	-1.3	1.54	oral	143	376	2.26	1.17	659
22	Female	13	Alopecia, short stature	c.88C>T (p.Arg30Ter)	Homozygous	7	-3.25	-2.05	IV	173	279	1.42	1.86	479	12 Years, 8 Months
23	Male	16	Alopecia, short stature	c.803T>C (p.Ile268Thr)	Homozygous	36	-4.06	-1.06	IV	128	918	1.44	1.35	479	11 Years, 1 Months
24	Male	13	Alopecia, short stature&positive family history	c.885C>A (p.Tyr295Ter)	Homozygous	19	-5.01	-3.21	IV	375	1722	1.92	0.77	549	12 Years, 11 Months
25	Male	14	Alopecia, short stature &delayed motor development	c.885C>A (p.Tyr295Ter)	Homozygous	18	-3.66	-1.54	IV	363	1499	1.66	1.123	432	14 Years, 2 Months
26	Female	14	Alopecia, sever short stature	c.885C>A (p.Tyr295Ter)	Homozygous	22	-4.15	-2.73	IV	536	789	1.95	0.86	479	13 Years, 4 Months
27	Male	14	Alopecia, short stature&delayed motor development	c.88C>T (p.Arg30Ter)	Homozygous	94	-3.79	-1.85	IV	250.8	410	2.21	1.15	1300	5 Years, 5 Months
28	Male	15	Alopicia ,short stature, delayed motor development&positive family history	c.885C>A (p.Tyr295Ter)	Homozygous	5	-3.59	-2.68	IV	288	998	1.7	1.14	448	15 Years, 11 Months
29	Female	15	Alopecia, short stature hypocalcemic seizures	c.885C>A (p.Tyr295Ter)	Homozygous	72	-4.3	-3.38	IV	237	350	1.29	1.78	783	11 Years, 2 Months
30	Male	15	Alopecia, sever short stature&delayed motor development	c.885C>A (p.Tyr295Ter)	Homozygous	69	-5.79	-4.02	IV	342	1063	1.29	1.46	434	10 Years, 11 Months
31	Female	15	Alopecia, short stature&positive family history	c.1036G>A (p.Val346Met)	Homozygous	98	-5.6	-3.2	oral	193	651	1.9	1.12	343
32	Female	16	Alopecia, short stature&positive family history	c.885C>A (p.Tyr295Ter)	Homozygous	22	-2.08	-1.65	IV	350	941	0.82	0.59	432	16 Years, 4 Months
33	Male	16	Alopecia, short stature&positive family history	c.885C>A (p.Tyr295Ter)	Homozygous	54	-6	-2.32	IV	219	4390	1.67	0.81	319	13 Years, 0 Months
34	Female	16	alopecia and bowing legs	c.885C>A (p.Tyr295Ter)	Homozygous	38	0.16	-0.21	oral	112	324	2.25	1.65	545
35	Male	17	Alopecia,short stature, bowing legspositive family history	c.885C>A (p.Tyr295Ter)	Homozygous	16	-2.46	-1.56	IV	305	1409	1.84	0.67	499	17 Years, 6 Months
36	Memale	17	Alopecia, sever short stature &delayed motor development	c.88C>T (p.Arg30Ter)	Homozygous	3	-5.2	-3.21	IV	297	873	1.89	0.75	479	9 Years, 10 Months
37	Female	17	Alopecia, sever short stature	c.885C>A (p.Tyr295Ter)	Homozygous	69	-7.3	-2.96	IV	290	992	1.5	1.36	307	12 Years, 11 Months
38	Male	17	Alopecia, short staure and bow legs	c.1036G>A (p.Val346Met)	Homozygous	56	-5.19	-2.99	oral	287	1307	1.97	0.75	347
39	Female	18	bowing legs & positive family history	c.885C>A (p.Tyr295Ter)	Homozygous	77	-3.48	-2.86	IV	350	944	2.02	1.02	479	9 Years, 11 Months
40	Male	18	Alopecia, short stature&positive family history	c.1036G>A (p.Val346Met)	Homozygous	128	-5.77	-2.34	oral	278	656	2.11	0.84	453
41	Female	19	Alopecia&hypocalcemic seizures	c.2T>G (p.Met1?)	Homozygous	1	0.9	0.11	IV	93	120	2.3	1.89	479.6	19 Years, 11 Months
42	Female	20	Alopecia and bow legs	c.885C>A (p.Tyr295Ter)	Homozygous	46	-0.22	-1.2	IV	288	822	2.08	0.81	479	17 Years, 9 Months
